# Supplementary material for: Group Size Dependent Selection for Cooperation Versus Freeloading in Collective Chemical Defence
Source: Ecol Lett. 2026 Apr 16;29(4):e70378. doi: 10.1111/ele.70378 (PMC13087209; doi:10.1111/ele.70378)
Supplement: Supplementary file 1 — Appendix S1: ele70378‐sup‐0001‐AppendixS1.zip. [file ELE-29-0-s001.zip]

Archive with 3 entries (3 files):
- video_S1_Supp.mov
- Video_S2_Supp.mov
- ele70378-sup-0001-FigureS1-S3-VideoS1-S2@13.03_Supplementary material.docx
